# Supplementary material for: Impact of Impure Gas on CO2 Capture from Flue Gas Using Carbon Nanotubes: A Molecular Simulation Study
Source: Molecules. 2022 Mar 1;27(5):1627. doi: 10.3390/molecules27051627 (PMC8912003; doi:10.3390/molecules27051627)
Supplement: Supplementary file 1 [file molecules-27-01627-s001.zip]

Archive with 1 entries (1 files):
- molecules-1531177-supplementary.pdf
